# Supplementary material for: Bioinformatic identification of FGF, p38-MAPK, and calcium signalling pathways associated with carcinoma in situ in the urinary bladder
Source: BMC Cancer. 2008 Jan 31;8:37. doi: 10.1186/1471-2407-8-37 (PMC2268699; doi:10.1186/1471-2407-8-37)
Supplement: Additional file 1 — Clinical information. Clinical information for patients with non-muscle invasive tumors [file 1471-2407-8-37-S1.xls]

## Sheet: Ark1
Patient No.	Visit	CIS	Stage	Progression to T2+	FGFR3 mutation
524	1	No CIS	Ta	NN	NN
692	1	No CIS	Ta	No	Yes
775	1	No CIS	Ta	No	No
989	1	No CIS	Ta	No	NN
1060	1	No CIS	Ta	No	Yes
1066	1	No CIS	Ta	No	No
1070	1	No CIS	Ta	No	No
1146	1	No CIS	Ta	No	Yes
1216	1	No CIS	Ta	No	Yes
1264	1	No CIS	Ta	No	Yes
1303	1	No CIS	Ta	No	Yes
1350	1	No CIS	Ta	No	No
1354	1	No CIS	Ta	Yes	No
1482	1	No CIS	Ta	No	Yes
1276	1	No CIS	Ta	Yes	No
602	8	CIS	Ta	No	No
763	1	CIS	Ta	No	Yes
797	1	CIS	Ta	No	No
1330	1	CIS	Ta	No	No
1625	1	CIS	Ta	No	NN
956	2	CIS	Ta	Yes	No
1062	2	CIS	Ta	Yes	No
1093	1	CIS	Ta	Yes	Yes
1024	1	CIS	T1	No	No
1182	1	CIS	Ta	No	Yes
1337	1	CIS	T1	No	No
320	7	CIS	Ta	Yes	No
1345	2	CIS	Ta	Yes	No
Visit: Number of visit in the clinic.
Stage: Tumor samples involved were superficial tumors without adjacent CIS and superficial tumors with adjacent CIS. Actual tumor stage is listed.
