# Supplementary material for: Bioinformatic identification of FGF, p38-MAPK, and calcium signalling pathways associated with carcinoma in situ in the urinary bladder
Source: BMC Cancer. 2008 Jan 31;8:37. doi: 10.1186/1471-2407-8-37 (PMC2268699; doi:10.1186/1471-2407-8-37)
Supplement: Additional file 2 — Transcription factors. 59 Transcription factors and corresponding gene expression levels [file 1471-2407-8-37-S2.xls]

## Sheet: TF_array
UniGene.ID	Entrez.Gene	name	1330_1_E	X320_7_E	X524_1	X602_8_E	X692_1	X763_1	X775_1	X797_1_E	X956_2_E	X989_1W	X1024_1	X1060_1	X1062_2_E	X1066_1	X1070_1	X1093_1_E	X1146_1	X1182_1	X1216_1	X1264_1X	X1276_1	X1303_1	X1337_1	X1345_2_E	X1350_1	X1354_1	X1482_1	X1625_1
1706	10379	ISGF3G	9.16286	8.27425	7.49735	8.3332	8.82797	7.34849	6.82644	9.98604	8.23474	8.90726	9.18949	8.55146	8.00111	6.38694	7.43139	7.91435	8.1875	7.7333	8.20605	9.2176	7.78125	7.19874	9.57753	6.64235	6.26344	7.39027	9.06681	6.88787
517106	1051	CEBPB	9.95719	10.5446	9.96091	6.16139	10.2063	9.55457	9.05215	10.2386	11.1866	9.96177	10.1634	9.68143	10.5877	7.31481	8.98428	9.52836	9.46204	8.55369	9.44242	9.60528	10.0549	10.0327	10.589	7.95427	10.3076	10.8178	10.3716	10.6769
584750	1385	CREB1	6.85042	6.56034	5.93729	6.82259	5.54263	5.84093	5.66425	6.85543	6.86125	5.35733	5.83853	6.09843	6.93806	5.21363	5.82971	6.15651	6.15283	6.01006	6.22495	6.62037	5.46394	6.21753	6.52842	6.45514	4.98632	6.56351	6.72883	7.03463
591614	1386	ATF2	7.11827	7.28184	6.24919	6.79107	6.64117	5.60278	6.77119	6.97768	7.60315	6.15284	6.11942	5.94363	7.86704	4.7657	6.69814	6.47983	5.33669	6.65966	4.80995	6.33712	5.97223	6.03212	6.80517	7.83012	5.11479	5.71551	6.66839	7.29339
459759	1387	CREBBP	7.83332	8.42801	6.30829	6.45192	7.15659	7.17955	6.23947	7.87696	7.91454	6.68377	7.87957	7.17954	7.91069	6.4976	7.5387	6.8851	7.34594	7.01864	6.55368	8.4903	7.34369	5.99026	7.23081	7.83139	6.31398	6.86987	7.57765	7.1521
151573	1407	CRY1	6.74482	7.46647	5.54763	6.14997	4.97995	5.75579	6.15534	5.39142	6.31171	5.09055	7.13456	5.15677	7.45228	5.03437	5.6965	4.43201	5.15339	5.39746	4.66289	4.50158	5.68564	4.97031	6.21282	7.23682	5.1676	5.15793	5.85166	6.27471
476018	1499	CTNNB1	9.45603	8.17889	7.12896	7.61372	7.25097	7.96187	8.02884	7.99772	8.11102	8.43176	7.68387	7.40138	8.07083	6.55994	8.51489	6.98427	8.3981	6.69061	7.30253	7.58413	8.58465	7.07138	7.57041	7.30158	7.20038	7.40329	7.01846	7.48801
505777	1649	DDIT3	5.95568	5.37844	5.99605	5.84378	6.27124	5.62889	5.86373	5.28006	5.83454	5.87445	5.6047	5.7966	4.78251	6.94829	5.79797	5.08632	6.73663	5.6075	5.85081	5.89613	5.8983	5.77603	5.05818	5.80617	5.48832	5.87259	5.21048	4.68033
326035	1958	EGR1	4.27334	6.62096	3.0452	3.45872	7.37696	3.92715	6.41058	3.67253	6.63705	3.0673	2.49464	2.82224	4.75587	8.91169	5.88972	3.29563	3.69498	3.34323	2.36015	2.36074	6.06601	4.17748	7.4831	5.45217	5.28015	3.87079	5.31874	6.16784
517517	2033	EP300	6.59614	6.37231	6.64649	6.51147	5.96872	5.74055	6.60998	6.22993	6.44269	6.27595	5.64125	5.78258	6.60675	5.90634	5.5552	5.99131	6.11416	5.19245	5.91709	6.17188	6.00531	5.93482	6.5908	6.61863	5.86555	6.28871	6.46792	6.45142
469872	2071	ERCC3	6.0689	6.16477	6.13706	6.75993	6.75345	5.78401	6.28222	6.71346	6.42032	5.2127	6.307	6.25636	7.35742	6.1843	6.20085	6.71506	5.81765	6.95548	5.77622	5.57039	6.03079	6.69516	7.02707	7.41601	6.92182	5.94071	6.58969	6.31953
592158	2114	ETS2	8.7761	9.39082	8.29599	8.96152	8.92277	9.93242	9.30633	7.89053	8.81406	8.08234	6.90199	7.12556	9.0092	6.94377	8.9383	9.78725	7.98551	5.19971	7.98807	7.97252	8.55929	8.16163	9.28653	9.00344	8.41912	8.25901	8.49075	9.9474
492740	22926	ATF6	5.64703	5.39711	4.82371	5.23029	5.12304	7.87544	4.88085	5.52351	4.78426	5.01475	8.40936	5.47083	4.89281	5.01616	4.77836	5.57375	4.96172	6.19435	4.95108	5.44048	7.23338	5.31934	4.93234	5.16159	5.72314	5.01737	4.94274	5.89991
370666	2308	FOXO1A	7.13796	6.75678	7.1848	7.5911	7.0214	8.02721	6.53863	7.52712	7.39376	7.57219	5.20281	8.61854	8.4594	7.8476	7.26966	7.18438	7.20114	6.08513	7.32603	6.33504	6.81161	7.10738	7.41582	6.7391	5.93639	6.7308	6.57047	6.65289
591328	2309	FOXO3A	6.20703	5.81136	5.26473	5.98624	5.89966	5.79588	5.23391	5.95279	6.44801	5.47017	5.62943	5.95143	5.80145	5.7561	5.46745	6.06636	4.89713	6.39433	6.48075	7.3639	5.66495	6.1999	6.39816	5.35251	6.90288	5.96895	6.31711	6.46023
234434	23462	HEY1	5.54923	5.48249	4.6295	4.52187	4.33786	7.38178	4.52097	3.78639	4.22504	5.64711	4.50696	4.60882	6.95531	4.5294	7.68805	6.06499	4.54217	4.16532	4.50649	4.44927	4.37505	4.50536	6.26086	7.8089	4.438	4.54619	5.87659	5.04778
25647	2353	FOS	7.42326	11.2185	6.58146	8.33793	9.94294	7.47276	7.14669	8.74913	9.89427	7.63483	5.08797	8.71847	8.87644	10.6669	8.20279	10.4199	7.7219	7.12021	8.04032	8.7333	8.27984	10.7682	10.4995	9.97924	9.06271	8.44721	10.5433	10.7672
545043	2737	GLI3	6.44808	5.23149	5.61304	4.96179	6.57934	6.55353	7.41484	4.96308	5.08152	5.62609	4.19758	5.55659	4.89218	5.64123	5.54552	4.84338	6.66784	4.46311	6.63877	5.7508	5.39266	6.1316	4.88958	4.82628	5.52652	6.67059	5.12902	5.41711
68257	2962	GTF2F1	6.10835	5.09201	4.69776	5.63816	5.1203	5.59437	4.81081	6.14434	4.6511	4.83151	5.56849	5.93423	5.05021	4.98676	4.84404	6.09779	4.84825	5.70851	6.17584	5.78483	5.05548	6.55825	5.72122	4.7625	6.40863	5.97847	5.32425	5.3036
509554	3091	HIF1A	10.0829	10.7282	9.28119	10.7039	9.69448	9.14111	9.62028	10.8703	10.9012	10.0819	10.3291	10.3879	10.582	7.73811	9.93891	9.87172	9.71613	9.33329	9.95206	9.29605	9.8706	9.89841	10.5812	10.3821	7.86195	9.59789	10.3214	10.2845
356285	3150	HMGN1	11.2477	10.9456	11.3306	11.3866	11.4556	11.7117	11.4486	11.6227	11.1257	10.8715	11.4648	11.5576	11.8089	11.0597	11.3146	11.7909	11.1453	11.2442	10.6309	11.3955	11.8049	11.3039	11.9221	11.9432	10.951	12.2328	11.6364	11.6732
518805	3159	HMGA1	8.97751	9.55989	8.13864	4.79447	8.45096	4.74899	10.0465	9.36955	8.27853	9.63191	7.96236	9.72234	9.23499	8.9446	8.96805	9.22694	9.14346	8.01087	9.26311	10.0412	9.16976	10.8849	9.66622	7.96152	10.4913	9.31271	9.77173	8.42519
479396	3516	RBPSUH	9.61397	8.138	7.11234	9.18166	6.72084	7.90045	6.99948	7.84738	8.49848	7.02846	8.00229	6.04074	8.49351	6.90944	7.5551	7.46655	8.86728	7.73726	6.89108	7.1172	7.64327	6.64471	8.22781	8.74224	6.36791	7.45852	7.86077	7.57222
632446	405	ARNT	5.80018	5.76038	5.62825	6.63721	5.92326	6.63982	6.10574	5.71878	6.27581	5.25942	5.74828	5.99114	5.51701	5.99365	5.85648	5.86523	6.14356	6.18985	5.87437	5.59193	5.4774	5.85666	5.86534	6.14949	5.93085	5.76809	5.7962	6.28237
12253	4087	SMAD2	7.2281	7.41885	5.54744	8.20868	6.14902	7.55519	7.15812	8.07482	7.3011	7.40104	7.25103	6.89584	7.88806	4.28481	7.02476	7.58087	6.51794	7.60587	6.0883	7.1523	6.21504	6.64181	7.25158	7.47736	4.78681	4.94608	7.08569	7.89309
569432	4088	SMAD3	4.36639	5.05805	6.76177	5.58845	5.82031	5.8029	4.90619	9.09329	5.28914	5.63834	4.75783	6.12088	4.78837	4.77109	5.55431	6.50778	6.26468	5.06762	6.90355	7.17359	5.28365	8.28841	7.58202	4.95379	5.55078	6.94155	6.91503	6.27999
592063	4094	MAF	5.06911	6.07216	3.81874	3.44593	3.78212	2.87172	3.86905	4.81706	6.84809	3.8199	2.97273	3.86958	3.78187	3.82746	3.81666	4.78512	3.52836	2.78749	3.70026	3.32213	3.45819	2.73975	3.8207	4.13829	3.15908	3.72145	4.08358	3.40878
268675	4205	MEF2A	5.37903	6.16555	5.09523	5.59035	5.55649	4.76788	4.7965	6.07831	6.26351	4.09424	5.51546	4.62649	5.4442	3.5976	5.05802	5.0307	4.85428	5.09083	4.41096	4.29771	3.98818	4.54852	6.39504	5.6586	4.59494	4.84717	5.87816	6.04321
444409	4208	MEF2C	6.3493	7.59217	4.83232	7.71826	7.08178	5.15247	5.91953	5.29729	8.77403	3.34587	3.2824	3.26963	6.90901	3.36258	3.35654	3.34358	3.77681	3.33222	3.36384	3.51622	5.16537	3.3622	4.70622	7.77924	3.34197	3.60711	3.18579	6.06914
584654	4303	MLLT7	4.1689	3.84282	5.23855	4.32724	4.8145	4.52436	6.10374	3.66664	4.24342	4.84625	4.09205	5.20881	3.80678	6.1901	4.74787	4.00321	5.00241	4.53308	4.87468	4.571	4.75589	4.58057	3.65104	3.61485	4.96905	5.04306	3.94914	3.95729
202453	4609	MYC	7.30358	9.58375	8.43254	9.11176	8.91492	4.94084	6.77275	8.41672	8.43095	8.43662	7.74017	7.87408	9.10903	10.4769	8.12835	9.25625	7.42202	3.45796	7.91091	8.53429	7.02973	8.77716	8.71593	7.95058	8.41294	10.2262	8.69149	9.32522
435267	466	ATF1	6.91445	7.52165	6.7562	7.93954	6.62237	7.88475	6.57378	7.36894	7.23473	6.47313	6.46723	6.18636	6.91149	4.44485	6.69864	6.36877	6.4922	7.59463	5.93806	6.51613	6.54523	5.80611	7.22266	7.92581	4.95964	7.05521	7.3486	7.37785
496487	468	ATF4	10.1408	10.0913	10.3626	10.4092	10.392	9.76645	11.1428	9.89097	10.7302	9.55493	9.62902	10.0851	10.0282	10.7478	10.3423	10.0849	10.4882	8.97158	10.2217	9.87618	9.867	9.90641	9.97429	10.3056	10.2842	10.8069	9.95897	9.78881
155396	4780	NFE2L2	10.0578	10.7323	9.88195	10.8246	9.32085	9.07262	9.89061	10.7157	10.2114	9.61568	9.52707	10.1967	10.0414	8.87272	9.67727	10.6906	10.0886	9.40874	9.94104	10.0584	9.12955	9.6929	10.6106	10.7313	9.83593	9.3935	10.3949	10.5803
431926	4790	NFKB1	7.10933	7.15449	6.98572	7.71112	7.08036	6.38644	6.98236	7.44576	7.94846	6.65956	6.58959	6.95548	6.85413	7.75532	6.64128	7.37955	6.98687	6.22402	7.09222	8.01679	6.93448	7.48791	6.93559	7.03007	7.33991	7.00834	6.73273	6.77504
92282	5308	PITX2	4.6573	4.86663	5.43841	4.72592	5.25664	3.96607	5.11564	3.3307	7.09258	5.00418	4.70796	4.74779	4.24499	5.43613	4.99136	4.4807	4.8814	4.39808	5.07013	4.4906	5.04848	4.60583	3.6141	6.3584	4.28688	5.56937	3.78266	3.59632
147381	5452	POU2F2	4.61819	4.6261	5.96147	5.07676	5.18689	5.04707	6.37094	4.56282	5.05304	5.13953	4.62596	5.60082	3.91461	5.47316	5.06283	4.76725	6.17858	5.00769	5.07927	5.06569	5.08268	5.35573	4.50483	4.13389	5.06563	5.61405	4.52828	4.30467
462956	5469	PPARBP	8.40598	8.11119	7.29825	8.13644	6.94736	8.68458	7.81524	7.54987	7.69709	7.11693	8.44302	7.15547	8.34234	7.15234	7.03205	7.5234	7.09568	8.1661	7.23676	7.91447	8.08538	6.96957	8.18434	7.56469	7.18287	6.83117	7.5433	8.37204
502875	5970	RELA	7.14419	6.18375	6.40662	5.72237	7.18221	7.54687	6.36218	7.38863	6.11027	7.60335	7.26657	7.47413	6.1266	7.11127	6.94444	7.5703	6.74331	7.17626	7.80746	7.50926	6.80683	7.81312	7.18259	5.64054	8.01628	7.22084	7.26498	7.25767
478588	604	BCL6	8.76915	8.8079	8.87671	8.72267	9.91262	9.74563	8.27601	10.4789	9.75685	7.88305	8.19785	8.93504	9.11692	9.32753	8.15021	9.70426	9.0436	9.44541	8.34029	8.55847	9.30961	8.63778	9.54176	9.56737	8.41454	10.4836	9.79621	10.274
565365	6772	STAT1	10.5201	8.21663	7.31514	7.38686	8.08159	6.33882	8.34334	10.9151	8.73656	7.51307	7.85752	7.47211	7.8051	5.65115	7.58348	6.75852	7.33496	6.42465	7.28414	6.64542	8.06805	6.76665	9.66435	7.8501	7.90961	6.75757	9.27744	6.99238
463059	6774	STAT3	9.98781	9.72407	8.03698	9.28787	9.24909	9.28218	7.95494	9.85267	9.90275	8.82616	8.83865	8.80196	9.42466	7.73114	7.27395	9.03523	8.14088	9.08578	9.19693	9.68542	8.57876	8.96793	9.50361	8.99201	7.84545	8.56175	9.09807	8.97311
524518	6778	STAT6	6.806	7.08128	7.45381	6.06319	7.71756	7.61959	6.18505	8.01434	6.26975	7.97247	7.31618	7.77325	5.95829	6.68148	6.86505	7.70462	7.15787	6.54875	8.3614	8.10073	6.89595	8.48209	7.42214	5.61499	6.99436	6.17476	7.2425	6.94524
248941	6880	TAF9	7.32183	7.65332	6.44507	7.89207	7.7297	7.16823	7.48424	7.94161	7.82892	7.90106	6.91046	7.64	8.28677	7.37713	8.0189	7.78711	7.73365	7.83105	6.90548	7.14186	7.36487	7.39606	7.49517	8.40492	7.39501	7.22388	7.68034	7.66572
112444	6882	TAF11	7.41421	7.63291	5.94265	5.91038	6.59099	7.87093	6.58975	6.91448	7.21766	5.69042	7.04596	6.57239	8.15604	5.44059	6.951	6.89652	5.98846	7.47779	5.93278	6.78293	7.51553	5.7639	7.12371	8.17612	6.63178	6.76983	6.88403	8.04079
530251	6883	TAF12	6.1759	6.18471	5.70595	6.95416	6.10991	5.06117	5.28013	5.89577	6.37385	6.42621	5.23828	6.093	7.16898	5.65946	6.09106	6.11754	5.16307	6.43246	6.06542	7.05778	6.73556	5.78987	5.78298	6.90717	6.10394	4.73754	5.63328	5.02201
588935	6934	TCF7L2	6.77284	8.42624	4.84071	8.70181	7.71051	8.63076	7.51288	8.85179	8.28208	6.91239	7.54208	7.41298	9.31734	6.85375	8.47827	8.01062	7.98118	7.22729	6.45803	7.80537	6.88145	7.23316	8.29195	8.94823	4.53161	7.08928	8.11087	6.95956
79353	7027	TFDP1	8.11891	8.25007	7.35443	8.80246	8.04462	8.25445	7.90522	8.37445	8.10266	7.93997	7.84016	8.44168	8.78242	7.71642	8.82943	8.42374	7.84713	9.02198	8.18487	9.03611	8.00659	8.72095	8.93233	9.29284	8.40398	9.2771	8.55975	7.88112
373550	7050	TGIF	9.01866	8.57243	9.05973	8.0956	8.78413	8.02009	8.75455	8.88275	7.58845	8.6264	9.63997	8.39515	9.46168	9.71966	8.63839	8.47019	8.06493	9.33807	8.60877	8.70223	8.61587	7.94464	8.812	10.0155	8.80075	7.82785	8.9523	8.48044
408312	7157	TP53	5.68589	6.77721	6.45561	7.15591	6.40177	5.52709	7.79682	6.95462	6.42278	8.39724	4.78997	6.60764	8.06277	7.20041	8.48901	6.86955	6.77603	6.14557	8.04193	4.55818	6.91178	6.5529	6.09927	6.20922	7.267	5.88557	6.47435	6.12091
437638	7494	XBP1	9.93566	7.78508	6.87348	8.5191	8.30137	8.35093	8.56012	7.5217	9.36156	8.41033	9.50302	6.68775	9.17477	6.96021	7.7561	8.35407	7.25123	8.58896	7.55593	8.456	8.11993	6.70482	8.78355	8.72351	6.51491	7.97659	8.69295	7.88044
177841	79365	BHLHB3	6.88112	8.41039	9.54627	9.04276	10.066	10.3289	7.39769	10.985	9.09877	9.08212	6.02629	9.57064	8.60411	7.31991	9.11477	10.5322	9.28131	9.2548	9.23396	9.98839	7.16623	10.0462	10.3134	9.08679	8.50878	9.39588	9.98218	10.407
402752	8148	TAF15	7.8976	7.55651	7.04838	8.27359	6.75033	7.21812	8.78537	6.30939	7.53835	6.97384	6.58181	6.87954	8.29808	7.2237	6.9128	6.84964	7.26525	7.69567	6.6207	7.84197	7.12508	7.63675	6.75698	7.55941	6.66268	7.17855	7.15624	7.54679
592142	8202	NCOA3	7.97536	7.20454	7.48052	8.44174	8.24201	9.76675	8.19697	8.46758	7.3658	7.60667	7.7699	7.42168	7.50868	6.7526	7.91424	8.68415	8.65247	7.56896	7.72008	7.47355	8.36916	8.03019	8.45392	7.60272	7.95012	9.33581	9.33947	9.21293
171825	8553	BHLHB2	8.26067	8.03318	5.70431	5.37177	5.79105	5.14854	4.37165	7.13827	5.69055	5.66299	4.8771	7.27512	5.13111	3.75004	5.56521	7.45303	3.90636	3.1586	7.98445	8.50154	6.09995	9.50979	7.39282	5.29374	4.56031	5.80297	8.87328	9.666
162458	8554	PIAS1	5.34574	6.00132	5.58204	6.70376	5.12347	6.4468	4.76662	6.80079	6.74773	5.01953	5.00508	5.35318	6.01137	4.96385	5.65044	5.98389	5.22697	5.77871	5.17288	5.00327	5.30384	5.23927	6.79471	6.36192	4.07371	5.56697	6.54737	5.52721
158920	8648	NCOA1	7.14502	6.86478	5.04019	7.05349	6.45575	7.1156	6.93136	6.28349	7.11784	5.72698	7.65298	5.69925	7.27902	6.73989	5.58878	6.24986	5.82518	7.27902	5.56505	6.462	6.96543	5.78891	6.43809	7.60742	5.80537	4.99965	6.33514	7.29898
519632	8841	HDAC3	7.24628	7.54833	7.25183	8.14694	7.84186	8.16301	7.62035	8.15844	7.8116	8.02591	7.07355	8.28042	7.80863	7.72659	8.0878	8.10947	7.76394	8.03204	7.75373	7.75323	7.15431	8.17728	8.43268	7.87393	7.74732	7.75217	8.26727	8.11338
462323	9611	NCOR1	5.99298	6.11839	6.20216	6.53565	6.37059	6.10288	6.39837	6.40388	6.41419	5.9231	7.04027	6.08503	6.61662	5.6774	5.91187	6.28564	5.82196	6.21774	5.699	5.7443	5.39179	5.74466	6.1496	6.07377	5.67559	4.81113	6.12986	5.99003
