# Supplementary material for: Bioinformatic identification of FGF, p38-MAPK, and calcium signalling pathways associated with carcinoma in situ in the urinary bladder
Source: BMC Cancer. 2008 Jan 31;8:37. doi: 10.1186/1471-2407-8-37 (PMC2268699; doi:10.1186/1471-2407-8-37)
Supplement: Additional file 6 — Expression levels. 12 TFs and corresponding gene expression levels [file 1471-2407-8-37-S6.xls]

## Sheet: All5Express
	1330	320	524	602	692	763	775	797	956	989	1024	1060	1062	1066	1070	1093	1146	1182	1216	1264	1276	1303	1337	1345	1350	1354	1482	1625
CREB1	6.85042	6.56034	5.93729	6.82259	5.54263	5.84093	5.66425	6.85543	6.86125	5.35733	5.83853	6.09843	6.93806	5.21363	5.82971	6.15651	6.15283	6.01006	6.22495	6.62037	5.46394	6.21753	6.52842	6.45514	4.98632	6.56351	6.72883	7.03463
ATF2	7.11827	7.28184	6.24919	6.79107	6.64117	5.60278	6.77119	6.97768	7.60315	6.15284	6.11942	5.94363	7.86704	4.7657	6.69814	6.47983	5.33669	6.65966	4.80995	6.33712	5.97223	6.03212	6.80517	7.83012	5.11479	5.71551	6.66839	7.29339
CREBBP	7.83332	8.42801	6.30829	6.45192	7.15659	7.17955	6.23947	7.87696	7.91454	6.68377	7.87957	7.17954	7.91069	6.4976	7.5387	6.8851	7.34594	7.01864	6.55368	8.4903	7.34369	5.99026	7.23081	7.83139	6.31398	6.86987	7.57765	7.1521
DDIT3	5.95568	5.37844	5.99605	5.84378	6.27124	5.62889	5.86373	5.28006	5.83454	5.87445	5.6047	5.7966	4.78251	6.94829	5.79797	5.08632	6.73663	5.6075	5.85081	5.89613	5.8983	5.77603	5.05818	5.80617	5.48832	5.87259	5.21048	4.68033
HMGN1	11.2477	10.9456	11.3306	11.3866	11.4556	11.7117	11.4486	11.6227	11.1257	10.8715	11.4648	11.5576	11.8089	11.0597	11.3146	11.7909	11.1453	11.2442	10.6309	11.3955	11.8049	11.3039	11.9221	11.9432	10.951	12.2328	11.6364	11.6732
MEF2A	5.37903	6.16555	5.09523	5.59035	5.55649	4.76788	4.7965	6.07831	6.26351	4.09424	5.51546	4.62649	5.4442	3.5976	5.05802	5.0307	4.85428	5.09083	4.41096	4.29771	3.98818	4.54852	6.39504	5.6586	4.59494	4.84717	5.87816	6.04321
MEF2C	6.3493	7.59217	4.83232	7.71826	7.08178	5.15247	5.91953	5.29729	8.77403	3.34587	3.2824	3.26963	6.90901	3.36258	3.35654	3.34358	3.77681	3.33222	3.36384	3.51622	5.16537	3.3622	4.70622	7.77924	3.34197	3.60711	3.18579	6.06914
MYC	7.30358	9.58375	8.43254	9.11176	8.91492	4.94084	6.77275	8.41672	8.43095	8.43662	7.74017	7.87408	9.10903	10.4769	8.12835	9.25625	7.42202	3.45796	7.91091	8.53429	7.02973	8.77716	8.71593	7.95058	8.41294	10.2262	8.69149	9.32522
ATF1	6.91445	7.52165	6.7562	7.93954	6.62237	7.88475	6.57378	7.36894	7.23473	6.47313	6.46723	6.18636	6.91149	4.44485	6.69864	6.36877	6.4922	7.59463	5.93806	6.51613	6.54523	5.80611	7.22266	7.92581	4.95964	7.05521	7.3486	7.37785
STAT1	10.5201	8.21663	7.31514	7.38686	8.08159	6.33882	8.34334	10.9151	8.73656	7.51307	7.85752	7.47211	7.8051	5.65115	7.58348	6.75852	7.33496	6.42465	7.28414	6.64542	8.06805	6.76665	9.66435	7.8501	7.90961	6.75757	9.27744	6.99238
STAT3	9.98781	9.72407	8.03698	9.28787	9.24909	9.28218	7.95494	9.85267	9.90275	8.82616	8.83865	8.80196	9.42466	7.73114	7.27395	9.03523	8.14088	9.08578	9.19693	9.68542	8.57876	8.96793	9.50361	8.99201	7.84545	8.56175	9.09807	8.97311
HDAC3	7.24628	7.54833	7.25183	8.14694	7.84186	8.16301	7.62035	8.15844	7.8116	8.02591	7.07355	8.28042	7.80863	7.72659	8.0878	8.10947	7.76394	8.03204	7.75373	7.75323	7.15431	8.17728	8.43268	7.87393	7.74732	7.75217	8.26727	8.11338
